# Supplementary material for: Computational Investigation of Novel pUL56 Ligands Using Docking and Molecular Dynamics with Preliminary Cytotoxicity Evaluation: An Early-Stage Study
Source: Molecules. 2026 Apr 17;31(8):1310. doi: 10.3390/molecules31081310 (PMC13118375; doi:10.3390/molecules31081310)
Supplement: Supplementary file 1 [file molecules-31-01310-s001.zip]

Archive with 1 entries (1 files):
- molecules-4160395-supplementary.pdf
